# Supplementary material for: In Silico Mass Spectrometric Fragmentation and Liquid Chromatography with Tandem Mass Spectrometry (LC-MS/MS) Betalainic Fingerprinting: Identification of Betalains in Red Pitaya
Source: Molecules. 2024 Nov 20;29(22):5485. doi: 10.3390/molecules29225485 (PMC11597464; doi:10.3390/molecules29225485)
Supplement: Supplementary file 1 [file molecules-29-05485-s001.zip]

Archive with 1 entries (1 files):
- molecules-3250162-supplementary.pdf
